# Supplementary material for: Development of Nomograms to Predict the Probability of Recurrence at Specific Sites in Patients with Cutaneous Melanoma
Source: Cancers (Basel). 2025 Sep 21;17(18):3080. doi: 10.3390/cancers17183080 (PMC12468445; doi:10.3390/cancers17183080)
Supplement: Supplementary file 1 [file cancers-17-03080-s001.zip]

Archive with 1 entries (1 files):
- cancers-3873640-SI.pdf
